# Supplementary material for: CRISPR/Cas9-Mediated Efficient Targeted Mutagenesis in Sesame (Sesamum indicum L.)
Source: Front Plant Sci. 2022 Jul 11;13:935825. doi: 10.3389/fpls.2022.935825 (PMC9309882; doi:10.3389/fpls.2022.935825)
Supplement: Supplementary file 2 [file Data_Sheet_2.xlsx]

## Sheet: Table S1
Table S1. The selected sgRNAs sequences designed using CHOPCHOP (http://chopchop.cbu.uib.no/)
sgRNA of target gene	Target sequence	Genomic location	Strand	GC content (%)	Self-complementarity	Frameshift frequency 1	Off-targets for 0-1-2-3 mismatchesin the 20 bp upstream of the PAM 2				Efficiency 3
							MM0	MM1	MM2	MM3
CYP81Q1 (LOC105177765)	GCCGGTCAACAGAAGCCTGAGGG	NC_026159.1:3766530	+	60	2	65.67	0	0	0	0	62.79
CYP92B14 (LOC105175169)	GCTGATGGAGAACTCCGCTTGGG	NC_026146.1:318680	+	55	1	77.32	0	1	0	1	47.46
1. Frameshift frequency: this score (0-100) is a prediction of the frameshift rate of each sgRNA according to Shen et al. 2018 (DOI:10.1038/s41586-018-0686-x). 2. Off-targets for 0-1-2-3 mismatches: MM0, MM1, MM2 and MM3 indicated the number of off-target transcripts (with 0, 1, 2 or 3 mismatches, respectively) that the selected sgRNA may bind to, outside of the target gene. 3. Efficiency score: …

## Sheet: Table S2
Table S2. Primer sequences used in this study.
Primer name	Primers sequence		Description
	forward primer (5’->3’)	reverse primer (5’->3’)
CYP81Q1_gRNA_oligo_F/R	ATTGCCGGTCAACAGAAGCCTGA	AAACTCAGGCTTCTGTTGACCGG	for CYP81Q1 gRNA
CYP92B14_gRNA_oligo_F/R	ATTGCTGATGGAGAACTCCGCTT	AAACAAGCGGAGTTCTCCATCAG	for CYP92B14 gRNA
rolB-F/R	GGCACTGAACTTGCCGTTAT	CAGCATTTTTGGTGAACT	rolB verification
U6-26p-F/U6-26t-R	TGTCCCAGGATTAGAATGATTAGGC	CCCCAGAAATTGAACGCCGAAGAAC	sgRNA expression cassette verification
CYP81Q1_edit check_F/R	CACGCTCATCTCATGAAAAATC	CGAATACTTCAAGATCGCACAA	Checking CYP81Q1 gene editing
nested primer CYP81Q1	TCTCCTCCATAGAACACTATACGA		PCR product sequencing
CYP92B14_edit check_F/R	TTGCTGCAGAACAATTTACACC	TTTTGGGATAAAACGTGAAAGG	Checking CYP92B14 gene editing
nested primer CYP92B14	GGGTGGGAACCAACCAG		PCR product sequencing
CYP92B14_off target 1_F/R	TGCCGCACAACAATTTAGA	TCGCCGTACTTTTGGGAT	Checking CYP92B14 off target at site 1
nested primer off target 1	AAGTGAAGGGATTGATGTGGA		PCR product sequencing
CYP92B14_off target 2_F/R	TTAGCCAGTTGCTCCCATT	TGCACATTTTATTCCCTTTTC	Checking CYP92B14 off target at site 2
nested primer off target 2	TTCTGCATGTCGAGATATTTGATT		PCR product sequencing

## Sheet: Table S3
Table S3. Majority of edited alleles introduced significant modifications at the protein level
Gene	Edited alleles	Presumed Significant Protein Modifications
		Reading Frame Shift	≥30 bp Indel
CYB18Q1	57	51 (89.47%)	2 (3.51%)
		52 (91.23%)
CYP92B14	54	48 (88.89%)	1 (1.85%)
		48 (88.89%)
